# Supplementary material for: Gradient Boosting Machine Identified Predictive Variables for Breast Cancer Patients Pre- and Post-Radiotherapy: Preliminary Results of an 8-Year Follow-Up Study
Source: Antioxidants (Basel). 2022 Dec 2;11(12):2394. doi: 10.3390/antiox11122394 (PMC9774765; doi:10.3390/antiox11122394)
Supplement: Supplementary file 1 [file antioxidants-11-02394-s001.zip]

Archive with 1 entries (1 files):
- antioxidants-1907740-supplementary.pdf
